# Supplementary material for: Strengthen causal models for better conservation outcomes for human well-being
Source: PLoS One. 2020 Mar 20;15(3):e0230495. doi: 10.1371/journal.pone.0230495 (PMC7083336; doi:10.1371/journal.pone.0230495)
Supplement: S1 Table — (XLSX) [file pone.0230495.s002.xlsx]

## Sheet: Sheet1
Supplementary Table 1. Bibliography and characteristics of articles employing credible causal models
Citation	Title	Model type	Use	Interventions examined	Outcomes measured	Major habitat type	Location	Region	IE?	Representation
Azman et al. 2010	Public Education in Heritage Conservation for Geopark Community	Novel	Graphical framework to describe important components of system being studied	Protected areas, resource management, education initiatives	Economic living standards, education, governance, social relations	Forest	Malaysia	Asia	No	Graphical
Baird & Leslie 2013	Conservation as disturbance: Upheaval and livelihood diversification near Tarangire National Park, northern Tanzania	Novel	Develop hypotheses to test	Protected areas, livelihood alternatives	Economic living standards, material living standards	Forest	Tanzania	Africa	No	Graphical
Ferraro & Hanauer 2015	Through what mechanisms do protected areas affect environmental and social outcomes?	Modification	Design study and choose components to test causal mechanisms. Validate model with empirical data	Protected areas, policies & regulations	Environmental, economic living standards, material living standards	Forest	Costa Rica	Latin America	Yes	Graphical
Hajjar et al. 2011	Framing community forestry challenges with a broader lens: Case studies from the Brazilian Amazon	Novel	Describe system/frame study	Resource management	Economic living standards, education, governance	Forest	Brazil	Latin America	No	Graphical
Karki 2013	Do protected areas and conservation incentives contribute to sustainable livelihoods? A case study of Bardia National Park, Nepal	Novel	Model created inductively through stakeholder participation	Protected areas, conservation finance	Economic living standards, material living standards, education	Forest	Nepal	Asia	No	Graphical
Liu et al. 2014	The role of social capital in encouraging residents’ pro-environmental behaviors in community-based ecotourism	Novel	Develop hypotheses to test	Livelihood alternatives	Education	Forest, grassland	China	Asia	No	Graphical
Pegas et al. 2013	For love or for money? Investigating the impact of an ecotourism programme on local residents' assigned values towards sea turtles	Modification	Describe system/frame study	Species management, livelihood alternatives	Economic living standards, material living standards, education	Forest	Brazil	Latin America	No	Graphical
Pratt et al. 2004	Local community attitudes to wildlife utilisation in the changing economic and social context of Mongolia	Novel	Describe system/frame study	Resource management, species management	Environment	Forest	Mongolia	Asia	No	Graphical
Salafsky et al. 2001	A Systematic Test of an Enterprise Strategy for Community-Based Biodiversity Conservation	Established	Describe system/frame study. Design study and choose indicators. Validate study with empirical data.	Livelihood alternatives	Environment, economic living standards, material living standards	Forest		Asia	No	Graphical
Wunder 2000	Ecotourism and economic incentives — an empirical approach	Novel	Describe system/frame study. Develop hypotheses to test. Design study and choose indicators.	Livelihood alternatives	Social relations, culture and spirituality	Forest	Ecuador	Latin America	Yes	Graphical
Hagos & Holden 2006	Tenure security, resource poverty, public programs, and household plot-level conservation investments in the highlands of northern Ethiopia	Modification	Describe system/frame study. Develop hypotheses to test. Design study and choose indicators.	Resource management/protection	Economic living standards, Security & safety	Forest, grassland	Ethiopia	Africa	No	Formulaic
Baral & Stern 2011	A comparative study of two community-based conservation models in Nepal	Established	Describe system/frame study	Area management, Training, Policies & regulations, Institutional & civil society development	Environment, Economic living standards, Social relations, Security & safety, Governance & empowerment	Forest	Nepal	Asia	No	Narrative
Maryudi et al. 2012	Back to basics: Considerations in evaluating the outcomes of community forestry	Synthesis	Describe system/frame study. Develop hypotheses to test. Design study and choose indicators.	Resource management/protection	Environment, Material living standards, Economic living standards	Forest	Indonesia	Asia	No	Narrative
Medina et al. 2009	Community forest management for timber extraction in the Amazon frontier	Novel	Describe system/frame study	Resource management/protection, Alliance & partnership development	Economic living standards	Forest	Bolivia	Latin America	No	Narrative
